# Supplementary material for: Comparative proteomic analysis of human mesenchymal stromal cell behavior on calcium phosphate ceramics with different osteoinductive potential
Source: Mater Today Bio. 2020 Jun 24;7:100066. doi: 10.1016/j.mtbio.2020.100066 (PMC7334494; doi:10.1016/j.mtbio.2020.100066)
Supplement: Supplementary file 2 — Multimedia component 2 [file mmc2.xlsx]

## Sheet: S21
Description	Gene Name	UniProt ID
Sclerostin	SOST	Q9BQB4
Bone morphogenetic protein-2	BMP2	P12643
Bone morphogenetic protein-4	BMP4	P12644
Bone morphogenetic protein-6	BMP6	P22004
Bone morphogenetic protein-7	BMP7	P18075
Bone morphogenetic protein receptor type-1A	BMPRIA	P36894
Activin A receptor type 1	ACVR1	Q04771
Mothers against decapentaplegic homolog 4	SMAD4	Q13485
Mothers against decapentaplegic homolog 1	SMAD1	Q15797
Mothers against decapentaplegic homolog 5	SMAD5	Q99717
Mothers against decapentaplegic homolog 9	SMAD9	O15198
Mitogen-activated protein kinase kinase kinase 7	MAP3K7	P49116
Mitogen-activated protein kinase 14	MAPK14	Q16539
Runt-related transcription factor 2	RUNX2	Q13950
Alkaline phosphatase, tissue nonspecific isozyme	ALPL	P05186
Insulin like growth factor I	IGF1	P05019
Insulin like growth factor II	IGF2	P01344
Transforming growth factor beta-1 proprotein	TGFB1	P01137
Transforming growth factor beta-2 proprotein	TGFB2	P61812
Protein Wnt-10b	WNT10B	O00744
Protein Wnt-3a	WNT3A	P56704
Low-density lipoprotein receptor-related protein 5	LRP5	O75197
Low-density lipoprotein receptor-related protein 6	LRP6	O75581
Frizzled1	FZD1	Q9UP38
Frizzled8	FZD8	Q9H461
Glycogen synthase kinase-3 beta	GSK3B	P49841
Axin-1	AXIN1	O15169
Adenomatous polyposis coli	APC	P25054
Catenin beta-1	CTNNB1	P35222
Segment polarity protein dishevelled homolog DVL-1	DVL1	O14640
Proto-oncogene FRAT1	FRAT1	Q92837
Transcription factor 7	TCF7	P36402
Dickkopf-related protein 1	DKK1	O94907
Osterix (Transcription factor Sp7)	SP7	Q8TDD2
Homeobox protein DLX-5	DLX5	P56178
Bone sialoprotein 2	IBSP	P21815
Osteopontin	SPP1	P10451
Osteocalcin	BGLAP	P02818
Osteonectin	SPARC	P09486

## Sheet: S20
Description	Gene Name	UniProt ID
Prolyl 3-hydroxylase	OGFOD1	Q8N543
N(G),N(G)-dimethylarginine dimethylaminohydrolase 2	DDAH1	O94760
D-tyrosyl-tRNA(Tyr) deacylase 1	DTD1	Q8TA8
Ras-related protein Ral-A	RALA	P11233
Flavin reductase (NADPH)	BLVRB	P30043
Spectrin beta chain, non-erythrocytic 1	SPTBN1	Q01082
Thrombospondin-2	THBS2	P35442
Collagen alpha-3(VI) chain	COL6A3	P12111
Heterogeneous nuclear ribonucleoprotein H2	HNRNPH2	P55795
Collagen alpha-2(VI) chain	COL6A2	P12110
Signal transducer and activator of transcription 1-alpha/beta	STAT1	P42224
Thioredoxin reductase 1, cytoplasmic	TXNRD1	Q86VQ6
Collagen alpha-1(VI) chain	COL6A1	P12109
Ras-related protein Rap-1b	RAP1B	P61224
Transforming growth factor-beta-induced protein ig-h3	TGFBI	Q15582
Collagen alpha-1(X) chain	COL10A1	Q03692
Metalloproteinase inhibitor 3	TIMP3	P35625
Activated RNA polymerase II transcriptional coactivator p15	SUB1	P53999
Protein CYR61	CYR61	Q6FI18
D-3-phosphoglycerate dehydrogenase	PHGDH	O43175
PDZ and LIM domain protein 7	PDLIM7	Q9NR12
4F2 cell-surface antigen heavy chain	SLC3A2	P08195
UV excision repair protein RAD23 homolog B	RAD23B	P54727
Actin, cytoplasmic 1	ACTG1	P63261
PDZ and LIM domain protein 2	PDLIM2	Q96JY6
Delta(3,5)-Delta(2,4)-dienoyl-CoA isomerase, mitochondrial	ECH1	Q13011
Matrix Gla protein	MGP	P08493
Transmembrane protein 109	TMEM109	Q9BVC6
Tenascin	TNC	P24821
Serine protease HTRA1	HTRA1	Q92743
Transmembrane protein 43	TMEM43	Q9BTV4
Protein phosphatase 1 regulatory subunit 12A	PPP1R12A	O14974
Ribosome-binding protein 1	RRBP1	Q9P2E9
Ectonucleotide pyrophosphatase/phosphodiesterase family member 1	ENPP1	P22413
Acetyl-CoA acetyltransferase, mitochondrial	ACAT1	P24752
Peroxiredoxin-4	PRDX4	Q13162
Coagulation factor X	F10	P00742
Adenylate kinase isoenzyme 1	AK1	P00568
Growth arrest-specific protein 6	GAS6	Q14393
Phosphoserine aminotransferase	PSAT1	Q9Y617
Spectrin alpha chain, non-erythrocytic 1	SPTAN1	Q13813
Actin, alpha cardiac muscle 1	ACTC1	P68032
Neutral alpha-glucosidase AB	GANAB	Q14697
Dolichyl-diphosphooligosaccharide--protein glycosyltransferase 48 kDa subunit	DDOST	P39656
Cofilin-1	CFL1	P23528
Ubiquitin-conjugating enzyme E2 variant 2	UBE2V2	Q15819
Calpain small subunit 1	CAPNS1	P04632
Alpha-2-macroglobulin	A2M	P01023
Serine/arginine-rich splicing factor 3	SRSF2	Q01130
Plasminogen activator inhibitor 1	SERPINE1	P05121

## Sheet: S19
GO biological process	p-value (Fisher's exact test)	-log p value	Fold Change
Co-translational protein targeting to membrane (GO:00066 13)	7.36e-43	42.1331	30.52
SRP-dependent co-translational protein targeting to membrane (GO:0006614)	2.29e-42	41.6402	31.7
protein targeting to ER (GO:0045047)	2.42e-42	41.6162	29.62
establishment of protein localization to endoplasmic reticulum (GO:0072599)	1.12e-41	40.9508	28.5
translational initiation (GO:00064 13)	9.13e-41	40.0395	22.67
protein localization to endoplasmic reticulum (GO:0070972)	2.7e-40	39.5686	24.76
protein targeting to membrane (GO:0006612)	3.34e-39	38.4763	23.27
nuclear-transcribed mRNA catabolic process, nonsense-mediated decay (GO:0000184)	3.26e-38	37.4868	24.77
viral transcription (GO:0019083)	1.85e-37	36.7328	25.21
viral gene expression (GO:0019080)	5.43e-37	36.2652	23.03
GO Cellular Component	p-value (Fisher's exact test)	-log p value	Fold Change
cytosolic ribosome (GO:0022626)	3.66e-39	38.4365	24.98
extracellular exosome (GO:0070062)	1.04e-34	33.983	3.37
extracellular vesicle (GO:1903561)	2.01e-34	33.6968	3.35
extracellular organelle (GO:0043230)	2.17e-34	33.6635	3.34
intracellular organelle part (GO:0044446)	3.36e-34	33.4737	1.88
organelle part (GO:0044422)	9.64e-34	33.0159	1.85
ribosomal subunit (GO:0044391)	1.63e-33	32.7878	16.04
ribosome (GO:0005840)	1.09e-32	31.9626	13.32
cytosolic large ribosomal subunit (GO:0022625)	2.74e-31	30.5622	33.39
intracellular non-membrane-bounded organelle (GO:0043232)	1.85e-30	29.7328	2.66
GO Molecular function	p-value (Fisher's exact test)	-log p value	Fold Change
RNA binding (GO:0003723)	1.83e-35	34.7375	4.49
structural constituent of ribosome (GO:0003735)	8.32e-33	32.0799	17.44
structural molecule activity (GO:0005198)	4.62e-31	30.3354	6.65
nucleic acid binding (GO:0003676)	2.87e-20	19.5421	2.36
heterocyclic compound binding (GO:1901363)	6.39e-18	17.1945	1.94
organic cyclic compound binding (GO:0097159)	9.37e-18	17.0283	1.93
protein binding (GO:0005515)	2.53e-15	14.5969	1.46
binding (GO:0005488)	4.85e-14	13.3143	1.29
molecular_function (GO:0003674)	1.62e-12	11.7905	1.18
mRNA binding (GO:0003729)	9.21e-06	5.03574	6.36
Reactome pathway	p-value (Fisher's exact test)	-log p value	Fold Change
Viral mRNA Translation (R-HSA-192823)	8.47e-44	43.0721	33.12
Peptide chain elongation (R-HSA-156902)	8.47e-44	43.0721	33.12
Selenocysteine synthesis (R-HSA-2408557)	3.08e-43	42.5114	32.04
Eukaryotic Translation Termination (R-HSA-72764)	4.7e-43	42.3279	31.7
Eukaryotic Translation Elongation (R-HSA-156842)	7.12e-43	42.1475	31.36
Nonsense Mediated Decay (NMD) independent of the Exon Junction Complex (EJC) (R-HSA-975956)	1.08e-42	41.9666	31.03
SRP-dependent cotranslational protein targeting to membrane (R-HSA-1799339)	1.63e-47	46.7878	29.61
Formation of a pool of free 40S subunits (R-HSA-72689)	1.16e-41	40.9355	29.18
GTP hydrolysis and joining of the 60S ribosomal subunit (R-HSA-72706)	6.39e-43	42.1945	27.63
Nonsense-Mediated Decay (NMD) (R-HSA-927802)	2.92e-41	40.5346	26.74

## Sheet: S18
GO biological process	p-value (Fisher's exact test)	-log p value	Fold Change
regulation of growth (GO:0040008)	0.000194	3.7122	6.07
regulation of polysaccharide biosynthetic process (GO:0032885)	0.00222	2.65365	38.13
regulation of polysaccharide metabolic process (GO:0032881)	0.00434	2.36251	33.24
platelet degranulation (GO:0002576)	0.006	2.22185	14.29
vesicle-mediated transport (GO:0016192)	0.00609	2.21538	3.2
regulation of cell growth (GO:0001558)	0.0222	1.65365	6.7
organonitrogen compound metabolic process (GO:1901564)	0.0226	1.64589	1.92
extracellular matrix organization (GO:0030198)	0.028	1.55284	7.55
extracellular structure organization (GO:0043062)	0.0288	1.54061	7.53
regulation of glycogen biosynthetic process (GO:0005979)	0.0363	1.44009	38.41
GO Cellular Component	p-value (Fisher's exact test)	-log p value	Fold Change
endoplasmic reticulum lumen (GO:0005788)	2.95e-12	11.5302	14.74
extracellular space (GO:00056 15)	1.3e-09	8.88606	2.96
extracellular region part (GO:0044421)	8.79e-09	8.05601	2.8
cytoplasm (GO:0005737)	1.31e-07	6.88273	1.62
extracellular region (GO:0005576)	9.07e-07	6.04239	2.4
extracellular vesicle (GO:1903561)	4.46e-06	5.35067	2.99
extracellular organelle (GO:0043230)	4.54e-06	5.34294	2.99
extracellular exosome (GO:0070062)	1.63e-05	4.78781	2.92
extracellular matrix (GO:0031012)	3.07e-05	4.51286	6.65
vesicle (GO:0031982)	9.05e-05	4.04335	2.32
GO Molecular function	p-value (Fisher's exact test)	-log p value	Fold Change
receptor binding (GO:0005 102)	3.45e-05	4.46218	6.28931
growth factor activity (GO:0008083)	5.25e-05	4.27984	8.26446
Molecular function (GO:0003674)	7.9e-05	4.10237	8.26446
endopeptidase inhibitor activity (GO:0004866)	7.9e-05	4.10237	1.37174
endopeptidase regulator activity (GO:006 1135)	9.44e-05	4.02503	1.37741
peptidase inhibitor activity (GO:00304 14)	0.000103	3.98716	1.47493
protein binding (GO:0005515)	0.00013	3.88606	1.33333
peptidase regulator activity (GO:0061134)	0.000262	3.5817	7.46269
insulin receptor binding (GO:0005158)	0.000309	3.51004	6.99301
receptor ligand activity (GO:0048018)	0.000478	3.32057	5
Reactome pathway	p-value (Fisher's exact test)	-log p value	Fold Change
Transport of gamma-carboxylated protein precursors from the endoplasmic reticulum to the Golgi apparatus (R-HSA-159763)	0.0116	1.93554	86.43
Removal of aminoterminal propeptides from gamma-carboxylated proteins (R-HSA-159782)	0.0159	1.7986	77.79
Gamma-carboxylation of protein precursors (R-HSA-159740)	0.0159	1.7986	77.79
Gamma-carboxylation, transport. and amino-terminal cleavage of proteins (R-HSA-159854)	0.0211	1.67572	70.71
Regulation of Insulin-like Growth Factor (IGF) transport and uptake by Insulin-like Growth Factor Binding Proteins (IGFBPs) (R-HSA-38 1426)	0.00277	2.55752	49.39
Common Pathway of Fibrin Clot Formation (R-HSA-140875)	0.00333	2.47756	47.14
Intrinsic Pathway of Fibrin Clot Formation (R-HSA-140837)	0.00333	2.47756	47.14
Formation of Fibrin Clot (Clotting Cascade) (R-HSA-140877)	0.000892	3.04964	33.24
Platelet degranulation (R-HSA-114608)	0.00111	2.95468	14.52
Response to elevated platelet cytosolic Ca2+ (R-HSA-76005)	0.00144	2.84164	13.96

## Sheet: S17
GO biological process	p-value (Fisher's exact test)	-log p value
mRNA metabolic process (GO:0016071)	4.72e-26	25.3261
translational initiation (GO:00064 13)	6.5e-21	20.1871
interspecies interaction between organisms (GO:0044419)	4.72e-19	18.3261
RNA processing (GO:0006396)	2.81e-18	17.5513
symbiosis, encompassing mutualism through parasitism (GO:0044403)	1.07e-17	16.9706
ribonucleoprotein complex biogenesis (GO:0022613)	2.35e-17	16.6289
viral process (GO:0016032)	2.38e-17	16.6234
viral gene expression (GO:0019080)	3.13e-16	15.5045
intracellular protein transport (GO:0006886)	3.43e-16	15.4647
protein targeting to ER (GO:0045047)	4.64e-16	15.3335
GO Cellular Component	p-value (Fisher's exact test)	-log p value	Fold Change
intracellular part (GO:0044424)	5.37e-28	27.27	1.4
intracellular (GO:0005622)	3.89e-27	26.41	1.37
organelle (GO:0043226)	5.4e-26	25.2676	1.43
intracellular organelle part (GO:0044446)	8.56e-26	25.0675	1.74
organelle part (GO:0044422)	3.28e-25	24.4841	1.71
extracellular exosome (GO:0070062)	1.48e-24	23.8297	2.88
extracellular vesicle (GO:1903561)	2.62e-24	23.5817	2.86
extracellular organelle (GO:0043230)	2.79e-24	23.5544	2.86
organelle lumen (GO:0043233)	1.21e-23	22.9172	2.18
intracellular organelle lumen (GO:0070013)	1.21e-23	22.9172	2.18
GO Molecular function	p-value (Fisher's exact test)	-log p value	Fold Change
RNA binding (GO:0003723)	5.03e-43	42.2984	47
nucleic acid binding (GO:0003676)	6.58e-21	20.1818	2.32
heterocyclic compound binding (GO:1901363)	9.98e-21	20.0009	1.97
organic cyclic compound binding (GO:0097159)	1.7e-20	19.7695	1.95
protein binding (GO:0005515)	1.84e-18	17.7352	1.48
binding (GO:0005488)	2.5e-14	13.6021	1.28
molecular_function (GO:0003674)	1.27e-11	10.8962	1.17
structural molecule activity (GO:0005198)	2.21e-08	7.65561	3.61
structural constituent of ribosome (GO:0003735)	5.56e-08	7.25493	7.62
mRNA binding (GO:0003729)	9.67e-08	7.01457	6.88
Reactome pathway	p-value (Fisher's exact test)	-log p value	Fold Change
Formation of the ternary complex, and subsequently, the 43S complex (R-HSA-72695)	5.07e-08	7.29499	15.94
GTP hydrolysis and joining of the 60S ribosomal subunit (R-HSA-72706)	1.65e-19	18.7825	15.73
Formation of a pool of free 40S subunits (R-HSA-72689)	7.7e-17	16.1135	15.43
Viral mRNA Translation (R-HSA-192823)	2.83e-14	13.5482	15.22
Peptide chain elongation (R-HSA-156902)	2.83e-14	13.5482	15.22
Ribosomal scanning and start codon recognition (R-HSA-72702)	1.37e-08	7.86328	15.18
Eukaryotic Translation Elongation (R-HSA-156842)	4.9e-15	14.3098	15.14
Eukaryotic Translation Initiation (R-HSA-726 13)	7.27e-19	18.1385	14.8
Cap-dependent Translation Initiation (R-HSA-72737)	7.27e-19	18.1385	14.8
Selenocysteine synthesis (R-HSA-2408557)	5.28e-14	13.2774	14.73

## Sheet: S16
GO biological process	p-value (Fisher's exact test)	-log p value	Fold Change
post-translational protein modification (GO:0043687)	4.93e-16	15.3072	9.06
regulation of proteolysis (GO:0030162)	1.15e-12	11.9393	5.54
vesicle-mediated transport (GO:0016192)	4.72e-12	11.3261	3.65
regulation of peptidase activity (GO:0052547)	1.67e-11	10.7773	7.93
regulation of endopeptidase activity (GO:0052548)	3.69e-11	10.433	8.14
negative regulation of hydrolase activity (GO:0051346)	1.54e-10	9.81248	7.61
response to stress (GO:0006950)	2.64e-10	9.5784	2.59
negative regulation of catalytic activity (GO:0043086)	2.75e-10	9.56067	4.92
negative regulation of endopeptidase activity (GO:0010951)	6.28e-10	9.20204	10.22
platelet degranulation (GO:0002576)	7.46e-10	9.12726	15.7
GO Cellular Component	p-value (Fisher's exact test)	-log p value	Fold Change
extracellular space (GO:0005615)	6.05e-37	36.2182	3.67
extracellular region part (GO:0044421)	1.15e-35	34.9393	3.51
extracellular region (GO:0005576)	3.37e-30	29.4724	2.99
extracellular vesicle (GO:1903561)	1.04e-29	28.983	4.03
extracellular organelle (GO:0043230)	1.1e-29	28.9586	4.02
extracellular exosome (GO:0070062)	3.49e-28	27.4572	3.95
vesicle (GO:0031982)	1.26e-24	23.8996	2.97
endoplasmic reticulum lumen (GO:0005788)	1.65e-21	20.7825	13.34
blood microparticle (GO:0072562)	7.19e-19	18.1433	16.62
vesicle lumen (GO:0031983)	1.87e-14	13.7282	9.86
GO Molecular function	p-value (Fisher's exact test)	-log p value	Fold Change
endopeptidase regulator activity (GO:006 1135)	1.63e-11	10.7878	13.15
peptidase regulator activity (GO:0061134)	3.26e-11	10.4868	11.43
endopeptidase inhibitor activity (GO:0004866)	1.4e-10	9.85387	12.84
glycosaminoglycan binding (GO:0005539)	2.27e-10	9.64397	11.23
peptidase inhibitor activity (GO:00304 14)	3.09e-10	9.51004	12.21
heparin binding (GO:0008201)	5.28e-10	9.27737	13.21
sulfur compound binding (GO:1901681)	1.23e-07	6.9101	9.13
enzyme inhibitor activity (GO:0004857)	1.49e-07	6.82681	6.53
enzyme regulator activity (GO:0030234)	7.43e-07	6.12901	3.84
serine-type endopeptidase inhibitor activity (GO:0004867)	9.28e-07	6.03245	15.07
Reactome pathway	p-value (Fisher's exact test)	-log p value	Fold Change
Extrinsic Pathway of Fibrin Clot Formation (R-HSA-140834)	0.015	1.82391	79.75
Gamma-carboxylation of protein precursors (R-HSA-159740)	0.00215	2.66756	53.17
Gamma-carboxylation, transport, and amino-terminal cleavage of proteins (R-HSA-159854)	0.00313	2.50446	48.34
Intrinsic Pathway of Fibrin Clot Formation (R-HSA-140837)	9.11e-07	6.04048	42.29
HDL-mediated lipid transport (R-HSA-194223)	0.000428	3.36856	39.1
Regulation of Insulin-like Growth Factor (IGF) transport and uptake by Insulin-like Growth Factor Binding Proteins (IGFBPs) (R-HSA-381426)	3.06e-05	4.51428	37.98
Formation of Fibrin Clot (Clotting Cascade) (R-HSA-140877)	4.87e-08	7.31247	30.67
Common Pathway of Fibrin Clot Formation (R-HSA-140875)	0.00151	2.82102	30.21
Regulation of Complement cascade (R-HSA-977606)	0.00339	2.4698	25.56
Response to elevated platelet cytosolic Ca2+ (R-HSA-76005)	1.18e-11	10.9281	16.36

## Sheet: S15
GO biological process	p-value (Fisher's exact test)	-log p value	Fold Change
translational initiation (GO:0006413)	6.9e-66	65.1612	23.19
SRP-dependent cotranslational protein targeting to membrane (GO:0006614)	1.63e-62	61.7878	30.49
cotranslational protein targeting to membrane (GO:0006613)	5.85e-61	60.2328	28.64
establishment of protein localization to endoplasmic reticulum (GO:0072599)	9.3e-61	60.0315	27.2
protein targeting to ER (GO:0045047)	3.23e-60	59.4908	27.8
mRNA metabolic process (GO:0016071)	2.53e-58	57.5969	7.77
viral gene expression (GO:0019080)	1.96e-57	56.7077	22.9
protein localization to endoplasmic reticulum (GO:0070972)	1.31e-56	55.8827	23.07
nuclear-transcribed mRNA catabolic process, nonsense-mediated decay (GO:0000184)	5.82e-55	54.2351	23.42
viral transcription (GO:0019083)	1.48e-54	53.8297	24.03
GO Cellular Component	p-value (Fisher's exact test)	-log p value	Fold Change
cytosolic ribosome (GO:0022626)	5.65e-56	55.248	23.62
ribonucleoprotein complex (GO:1990904)	1.31e-52	51.8827	6.4
intracellular ribonucleoprotein complex (GO:0030529)	7.62e-52	51.118	6.36
intracellular part (GO:0044424)	4.71e-48	47.327	1.42
ribosomal subunit (GO:0044391)	1.27e-46	45.8962	14.94
macromolecular complex (GO:0032991)	1.95e-46	45.71	2.38
intracellular (GO:0005622)	4.16e-45	44.3809	1.39
ribosome (GO:0005840)	5.48e-45	44.2612	12.35
intracellular organelle part (GO:0044446)	1.16e-44	43.9355	1.81
organelle part (GO:0044422)	2.81e-43	42.5513	1.78
GO Molecular function	p-value (Fisher's exact test)	-log p value	Fold Change
RNA binding (GO:0003723)	1.06e-86	85.9747	5.53
structural constituent of ribosome (GO:0003735)	1.12e-45	44.9508	16.21
nucleic acid binding (GO:0003676)	9.38e-45	44.0278	2.61
heterocyclic compound binding (GO:1901363)	4.04e-43	42.3936	2.16
organic cyclic compound binding (GO:0097159)	1.75e-42	41.757	2.14
protein binding (GO:0005515)	1.17e-36	35.9318	1.55
structural molecule activity (GO:0005198)	2.8e-30	29.5528	5.26
binding (GO:0005488)	1.36e-27	26.8665	1.32
molecular_function (GO:0003674)	1.3e-19	18.8861	1.18
cadherin binding (GO:0045296)	6.09e-16	15.2154	6.35
Reactome pathway	p-value (Fisher's exact test)	-log p value	Fold Change
Eukaryotic Translation Elongation (R-HSA-156842)	1.75e-64	63.757	30.68
Viral mRNA Translation (R-HSA-192823)	1.24e-59	58.9066	30.24
Peptide chain elongation (R-HSA-156902)	1.24e-59	58.9066	30.24
Selenocysteine synthesis (R-HSA-2408557)	7.52e-59	58.1238	29.25
Eukaryotic Translation Termination (R-HSA-72764)	1.35e-58	57.8697	28.94
Nonsense Mediated Decay (NMD) independent of the Exon Junction Complex (EJC) (R-HSA-975956)	1.31e-59	58.8827	28.84
Formation of a pool of free 40S subunits (R-HSA-72689)	1.15e-62	61.9393	28.55
GTP hydrolysis and joining of the 60S ribosomal subunit (R-HSA-72706)	5.02e-66	65.2993	27.46
L13a-mediated translational silencing of Ceruloplasmin expression (R-HSA-156827)	2.93e-63	62.5331	26.84
Eukaryotic Translation Initiation (R-HSA-72613)	7.02e-66	65.1537	26.25

## Sheet: S14
GO biological process name	p-value (Fisher's exact test)	-log p value	Fold Change
platelet degranulation (GO:0002576)	9.24e-13	12.0343	21.17
protein activation cascade (GO:0072376)	1.89e-10	9.72354	14.93
extracellular matrix organization (GO:0030198)	4.04e-10	9.39362	10.33
extracellular structure organization (GO:0043062)	4.27e-10	9.36957	10.3
blood coagulation, fibrin clot formation (GO:0072378)	4.93e-08	7.30715	51.7
wound healing (GO:0042060)	5.74e-08	7.24109	7.2
regulation of response to external stimulus (GO:0032101)	3.41e-07	6.46725	5.17
regulation of protein activation cascade (GO:2000257)	9.1e-07	6.04096	16.5
regulated exocytosis (GO:0045055)	1.11e-06	5.95468	5.4
response to wounding (GO:0009611)	1.3e-06	5.88606	6.02
GO Cellular Component	p-value (Fisher's exact test)	-log p value	Fold Change
extracellular region part (GO:0044421)	6.57e-38	37.1824	3.93
extracellular space (GO:00056 15)	9.36e-38	37.0287	4.06
extracellular region (GO:0005576)	2.84e-32	31.5467	3.32
extracellular vesicle (GO:1903561)	3.51e-30	29.4547	4.48
extracellular organelle (GO:0043230)	3.68e-30	29.4341	4.48
extracellular exosome (GO:0070062)	1.97e-28	27.7055	4.39
vesicle (GO:0031982)	3.03e-22	21.5186	3.12
blood microparticle (GO:0072562)	2.07e-21	20.684	21
extracellular matrix (GO:0031012)	2.72e-16	15.5654	8.92
endoplasmic reticulum lumen (GO:0005788)	8.49e-16	15.0711	12.92
GO Molecular function	p-value (Fisher's exact test)	-log p value	Fold Change
endopeptidase inhibitor activity (GO:0004866)	2.78e-06	5.55595	11.46
peptidase regulator activity (GO:0061134)	3.13e-06	5.50446	9.88
endopeptidase regulator activity (GO:0061135)	4.03e-06	5.39469	11.08
peptidase inhibitor activity (GO:0030414)	4.83e-06	5.31605	10.9
heparin binding (GO:0008201)	1.41e-05	4.85078	11.48
glycosaminoglycan binding (GO:0005539)	2.28e-05	4.64206	9.47
serine-type endopeptidase activity (GO:0004252)	0.00016	3.79588	7.91
serine-type peptidase activity (GO:0008236)	0.000487	3.31247	7.12
enzyme inhibitor activity (GO:0004857)	0.000542	3.266	5.78
sulfur compound binding (GO: 1901681)	0.000574	3.24109	7.93
Reactome pathway	p-value (Fisher's exact test)	-log p value	Fold Change
Extrinsic Pathway of Fibrin Clot Formation (R-HSA-140834)	0.00744	2.12843	>100
Defective B4GALT1 causes B4GALT1-CDG (CDG-2d) (R-HSA-3656244)	0.000349	3.45717	84.01
Defective ST3GAL3 causes MCT12 and EIEE15 (R-HSA-3656243)	0.000349	3.45717	84.01
Defective CHST6 causes MCDC1 (R-HSA-3656225)	0.000349	3.45717	84.01
Gamma-carboxylation of protein precursors (R-HSA-159740)	0.000844	3.07366	67.21
Terminal pathway of complement (R-HSA-166665)	0.0301	1.52143	63.01
Gamma-carboxylation, transport, and amino-terminal cleavage of proteins (R-HSA-159854)	0.00123	2.91009	61.1
Transport of gamma carboxylated protein precursors from the endoplasmic reticulum to the Golgi apparatus (R-HSA-159763)	0.0427	1.36957	56.01
Keratan sulfate degradation (R-HSA-2022857)	0.00238	2.62342	51.7
Regulation of Insulin-like Growth Factor (IGF) transport and uptake by Insulin-like Growth Factor Binding Proteins (IGFBPs) (R-HSA-381426)	7.51e-06	5.12436	48

## Sheet: S13
Group	Item	Component 1	Component 2	Component 3	Component 4	Component 5	Component 6	Component 7	Component 8	Component 9	Component 10	Component 11	Component 12	Component 13	Component 14	Component 15	Component 16	Component 17	Component 18	Component 19	Component 20	Component 21	Component 22	Component 23
HA 168	HA 168_1	-9.86379	-4.47519	-2.01175	1.65613	-1.32742	0.583224	0.0173958	-2.7541	-0.789022	2.10015	0.145889	-1.53721	1.59747	1.55185	-1.07679	1.73214	2.16533	4.35187	-0.195541	2.23763	0.217037	-0.279886	-0.842259
HA 168	HA 168_2	-11.606	-3.28734	-2.19428	1.97385	-0.40362	-0.212037	0.306908	-2.84157	1.89599	2.32747	2.28324	0.655627	0.157474	-0.354976	1.08865	1.55138	-1.07825	-1.39839	-3.68087	-1.7624	-0.861339	-0.533051	-1.44224
HA 168	HA 168_3	-11.5541	-2.62295	-1.87232	1.95819	-0.341981	0.183531	-0.486986	-2.58629	1.28131	2.74709	1.21698	-0.641243	0.261988	0.393518	1.65406	0.675736	0.427804	-0.632952	-0.0618906	-0.0491757	0.509976	-0.0182162	3.60707
HA 168	HA 168_4	-11.246	-3.58967	-1.14795	2.77641	-0.902456	-0.00619458	0.149928	-1.50716	2.27121	2.59723	2.20871	0.444338	-1.23077	2.05428	0.150106	-0.397954	-0.57956	-0.915668	4.33984	-1.27529	-0.153591	0.554009	-1.19173
HA 48	HA 48_1	-5.92222	4.08224	0.398199	-1.67644	0.82006	0.282846	-2.57151	-2.8249	-0.613834	-0.382909	-4.32626	-0.295817	-1.47856	-3.81389	-1.40819	1.01923	1.36566	0.711526	0.970578	-2.48212	0.755062	-1.81019	-0.0384942
HA 48	HA 48_2	-6.83103	4.44198	1.36847	-1.48591	0.368762	-0.573502	-2.05736	-2.28679	-0.526022	-0.656106	-1.70853	-1.61439	-2.28421	-1.03572	0.673051	-0.621507	0.000747198	0.245861	-0.987973	-0.046356	1.23151	3.75194	-0.384526
HA 48	HA 48_3	-7.16052	4.01585	1.47496	-1.28539	2.03973	-1.00798	-2.64576	-3.20198	-1.35009	0.423273	-1.06307	-1.23234	-2.11892	-0.866912	0.613145	-1.56599	-1.96006	-2.09768	0.273202	3.62242	-1.01366	-1.31291	-0.359274
HA 48	HA 48_4	-2.91813	1.72934	11.7721	1.23707	4.35676	-8.79008	3.61117	0.490834	-5.05701	0.810193	2.0501	1.52437	1.11725	-0.917523	-0.138829	0.3946	-0.056208	0.482567	0.253784	-0.374253	0.0483088	0.0777279	0.132806
HA 8	HA 8_1	-2.04215	14.9387	-1.56333	1.14769	-0.913449	0.543902	0.0977671	1.08122	-0.259453	0.215879	-0.293965	-2.56112	1.2827	1.13176	-3.31252	-1.64253	-2.20978	1.48173	-0.247057	-1.28209	-2.54642	0.384365	0.709264
HA 8	HA 8_2	2.47124	12.1116	-3.56952	1.82646	1.23041	2.39019	0.691216	-0.417929	0.283977	-4.26253	2.25877	1.63513	1.06802	-1.391	-1.22389	4.35238	1.56023	-1.8258	0.811424	1.09346	-0.691	0.700971	0.0441272
HA 8	HA 8_3	2.39041	11.8088	-0.799173	1.45449	1.60837	1.51487	1.4915	0.343604	-0.0764789	-1.94719	0.107871	0.82675	-0.748887	1.43748	5.12694	-2.67441	3.27685	1.03481	-0.178473	-0.56148	-0.881581	-0.567352	-0.25853
HA 8	HA 8_4	-0.368457	13.8609	-1.74316	2.49831	0.761417	0.611562	0.694866	2.11805	1.26077	-0.505409	1.78753	-0.216268	0.0779011	1.90841	-1.19011	-0.895799	-1.70647	-0.110387	-0.66149	0.219875	3.64374	-1.10715	-0.282593
TCP 168	TCP 168_1	-8.99416	-7.9274	-2.31117	1.67285	-0.711724	-1.44253	0.0765653	1.09558	-0.396001	-0.617506	-1.69432	-0.375695	3.68642	0.345314	-2.64108	-3.19979	3.37655	-2.99715	-0.487521	0.142326	0.252754	0.208211	-0.236565
TCP 168	TCP 168_2	-7.06334	-9.00519	-4.9113	1.95809	0.405424	1.01131	-0.0605092	2.38891	-0.386039	-3.27484	0.440579	-1.15795	3.80801	-3.92829	2.85748	-0.735029	-2.90576	1.27017	0.87914	0.0367013	0.268515	0.0847881	-0.180331
TCP 168	TCP 168_3	-8.12122	-9.15009	0.834318	2.7237	-2.13422	-0.963703	3.05715	5.39715	-1.81619	-3.19045	-2.00699	-3.80865	-3.53195	2.42838	0.42759	2.32495	-0.0491714	-0.727267	-0.293113	-0.238337	-0.259796	-0.44512	0.11456
TCP 168	TCP 168_4	-9.40775	-7.08597	-3.07754	2.27286	1.09292	0.659889	1.0421	2.13542	1.53711	-1.24923	-1.13354	6.90506	-2.99972	-0.300709	-1.92415	-1.29491	-0.786301	1.56134	-0.601628	0.662528	-0.41861	0.225765	0.509467
TCP 48	TCP 48_1	1.61096	-1.37885	2.22737	-6.84844	-4.47385	0.342324	-6.03852	-1.03806	-4.03066	-2.00959	-1.50092	3.0307	2.30973	4.0138	1.09964	1.09187	-1.34723	-0.269082	0.0493864	-0.593021	0.11527	-0.081292	0.0771141
TCP 48	TCP 48_2	3.10896	-3.7452	2.70688	-7.01182	-3.45515	1.54737	-5.04818	4.36246	-0.559331	0.49005	5.88312	-1.032	-2.074	-2.17246	-0.979458	-1.00791	1.61292	0.465077	-0.235412	-0.0319698	-0.160833	-0.266347	0.0775437
TCP 48	TCP 48_3	7.14338	-6.9367	1.76929	-7.07459	8.64559	9.27877	4.36261	-0.596797	-2.61141	1.60168	-0.0862589	-0.526213	0.292522	0.813166	-0.631517	-0.0993881	-0.432883	-0.393885	-0.0271545	-0.352768	0.127627	0.153154	0.0151825
TCP 48	TCP 48_4	2.04612	-1.00148	10.9242	-6.42939	-0.659629	-1.10802	1.77531	0.259253	9.58701	-1.49166	-1.44843	-0.391757	1.45681	0.253362	0.195038	0.424935	-0.139334	0.30109	0.0109422	0.496431	-0.190773	-0.0954604	0.0283121
TCP 8	TCP 8_1	20.5516	-1.95518	-6.49401	-5.56653	-7.943	-2.90767	7.19309	-4.3239	-1.254	-0.687105	0.529643	0.0476096	-0.946932	-0.881773	-0.308755	-0.896399	-0.410087	-0.088708	0.136252	0.0756153	0.255153	-0.0989608	0.116238
TCP 8	TCP 8_2	9.17519	6.93188	-2.22431	-0.648724	-2.87655	0.143008	0.586947	6.3268	-0.276105	6.96207	-3.28416	1.26205	0.859274	-1.43213	1.42144	1.40496	0.067759	-0.688252	0.196436	0.725597	-0.0798744	0.390854	-0.293282
TCP 8	TCP 8_3	27.257	-6.22122	-8.54967	-0.0127138	7.94253	-6.48087	-4.27232	0.305626	2.22745	0.00132662	-0.0952871	-0.950648	-0.42563	1.29751	-0.146914	0.527559	0.10316	0.348256	-0.051919	-0.27674	-0.189184	0.0396499	0.0385649
TCP 8	TCP 8_4	27.344	-5.53889	8.9937	12.8839	-3.12891	4.39979	-1.97338	-1.92545	-0.343192	-0.00189357	-0.270719	0.00966974	-0.135991	-0.53344	-0.324922	-0.468125	-0.29591	-0.109063	-0.210941	0.0134175	0.0217136	0.0444864	0.0395771

## Sheet: S12
Description	Gene Symbol	Accession	Abundance Ratio: (HA, 168, Sample) / (TCP, 168, Sample)	Abundance Ratio Adj. P-Value: (HA, 168, Sample) / (TCP, 168, Sample)
Amyloid beta A4 protein [OS=Homo sapiens]	APP	P05067-1	0.239	1.15539e-16
Apolipoprotein C-III [OS=Homo sapiens]	APOC3	P02656	0.096	1.15539e-16
Asparagine synthetase [glutamine-hydrolyzing] [OS=Homo sapiens]	ASNS	P08243-1	0.01	1.15539e-16
Betaine--homocysteine S-methyltransferase 1 [OS=Homo sapiens]	BHMT	Q93088	0.01	1.15539e-16
Chromogranin-A [OS=Homo sapiens]	CHGA	P10645	0.01	1.15539e-16
Coagulation factor IX [OS=Homo sapiens]	F9	P00740	0.074	1.15539e-16
Coagulation factor V [OS=Homo sapiens]	F5	P12259	0.41	2.70899e-06
Coagulation factor X [OS=Homo sapiens]	F10	P00742	0.144	1.15539e-16
Collagen alpha-1(VII) chain [OS=Homo sapiens]	COL7A1	Q02388-1	0.383	2.69894e-10
Collagen alpha-1(XII) chain [OS=Homo sapiens]	COL12A1	Q99715-1	0.657	0.00141831
Collagen triple helix repeat-containing protein 1 [OS=Homo sapiens]	CTHRC1	Q96CG8	0.576	8.9201e-06
Collagenase 3 [OS=Homo sapiens]	MMP13	P45452	0.363	9.38443e-11
Complement C1r subcomponent [OS=Homo sapiens]	C1R	P00736	0.558	0.0179408
COP9 signalosome complex subunit 9 [OS=Homo sapiens]	MYEOV2; COPS9	Q8WXC6-2	0.01	1.15539e-16
Creatine kinase B-type [OS=Homo sapiens]	CKB	P12277	0.619	0.00602712
C-type lectin domain family 11 member A [OS=Homo sapiens]	CLEC11A	Q9Y240	0.225	1.15539e-16
Ectonucleotide pyrophosphatase/phosphodiesterase family member 1 [OS=Homo sapiens]	ENPP1	P22413	0.41	3.95429e-14
EGF domain-specific O-linked N-acetylglucosamine transferase [OS=Homo sapiens]	EOGT	Q5NDL2	0.01	1.15539e-16
Elongation factor 1-alpha 2 [OS=Homo sapiens]	EEF1A2	Q05639	0.01	1.15539e-16
Epididymal secretory protein E1 [OS=Homo sapiens]	NPC2	P61916	0.609	0.0366778
Fibulin-5 [OS=Homo sapiens]	FBLN5	Q9UBX5	0.364	9.72486e-06
Fructose-2,6-bisphosphatase TIGAR [OS=Homo sapiens]	C12orf5; TIGAR	Q9NQ88	0.606	0.03575
glucosylceramidase [OS=Homo sapiens]	GBA	P04062	0.111	1.15539e-16
Glutamate--cysteine ligase regulatory subunit [OS=Homo sapiens]	GCLM	P48507	0.661	0.00646161
Heparin cofactor 2 [OS=Homo sapiens]	SERPIND1	P05546	0.061	1.15539e-16
Immunity-related GTPase family Q protein [OS=Homo sapiens]	IRGQ	Q8WZA9	0.151	1.15539e-16
Importin subunit alpha-1 [OS=Homo sapiens]	KPNA2	P52292	0.088	1.15539e-16
insulin-like growth factor I [OS=Homo sapiens]	IGF1	P05019	0.308	1.15539e-16
Insulin-like growth factor-binding protein 1 [OS=Homo sapiens]	IGFBP1	P08833	0.01	1.15539e-16
isocitrate dehydrogenase [NAD] subunit gamma, mitochondrial [OS=Homo sapiens]	IDH3G	P51553-1	0.617	0.0303939
Isoform 2 of COMM domain-containing protein 6 [OS=Homo sapiens]	COMMD6	Q7Z4G1-2	0.01	1.15539e-16
Isoform 2 of Dermcidin [OS=Homo sapiens]	DCD	P81605-2	0.01	1.15539e-16
Isoform 2 of Glutamine amidotransferase-like class 1 domain-containing protein 1 [OS=Homo sapiens]	PDDC1; GATD1	Q8NB37-2	0.08	1.15539e-16
Isoform 2 of Golgin subfamily B member 1 [OS=Homo sapiens]	GOLGB1	Q14789-2	0.01	1.15539e-16
Isoform 2 of Guanidinoacetate N-methyltransferase [OS=Homo sapiens]	GAMT	Q14353-2	0.01	1.15539e-16
Isoform 2 of Septin-10 [OS=Homo sapiens]	SEPT10	Q9P0V9-2	0.094	1.15539e-16
Isoform 2 of Spectrin beta chain, non-erythrocytic 1 [OS=Homo sapiens]	SPTBN1	Q01082-3	0.01	1.15539e-16
Isoform 3 of Insulin-like growth factor II [OS=Homo sapiens]	IGF2	P01344-3	0.533	1.26342e-07
Isoform 5 of AP-3 complex subunit delta-1 [OS=Homo sapiens]	AP3D1	O14617-5	0.109	1.15539e-16
KDEL motif-containing protein 2 [OS=Homo sapiens]	KDELC2	Q7Z4H8	0.01	1.15539e-16
Lamina-associated polypeptide 2, isoforms beta/gamma [OS=Homo sapiens]	TMPO	P42167	0.625	0.0468241
Metalloproteinase inhibitor 1 [OS=Homo sapiens]	TIMP1	P01033	0.525	1.09621e-07
metallothionein-2 [OS=Homo sapiens]	MT2A	P02795	0.662	0.00180396
Mitochondrial import receptor subunit TOM70 [OS=Homo sapiens]	TOMM70A; TOMM70	O94826	0.115	1.15539e-16
MKI67 FHA domain-interacting nucleolar phosphoprotein [OS=Homo sapiens]	MKI67IP; NIFK	Q9BYG3	0.144	1.15539e-16
mRNA export factor [OS=Homo sapiens]	RAE1	P78406	0.113	1.15539e-16
NudC domain-containing protein 3 [OS=Homo sapiens]	NUDCD3	Q8IVD9	0.01	1.15539e-16
Osteopontin [OS=Homo sapiens]	SPP1	P10451-1	0.127	1.15539e-16
Oxysterol-binding protein 2 [OS=Homo sapiens]	OSBP2	Q969R2	0.01	1.15539e-16
Palmitoyl-protein thioesterase 1 [OS=Homo sapiens]	PPT1	P50897	0.01	1.15539e-16
Peptidyl-prolyl cis-trans isomerase FKBP2 [OS=Homo sapiens]	FKBP2	P26885	0.08	1.15539e-16
Pre-mRNA-processing factor 6 [OS=Homo sapiens]	PRPF6	O94906-1	0.531	0.0273562
Probable E3 ubiquitin-protein ligase HERC4 [OS=Homo sapiens]	HERC4	Q5GLZ8-1	0.096	1.15539e-16
Probable tRNA N6-adenosine threonylcarbamoyltransferase [OS=Homo sapiens]	OSGEP	Q9NPF4	0.089	1.15539e-16
Protein C10 [OS=Homo sapiens]	C12orf57	Q99622	0.01	1.15539e-16
Protein canopy homolog 3 [OS=Homo sapiens]	CNPY3	Q9BT09	0.067	1.15539e-16
Protein phosphatase 1F [OS=Homo sapiens]	PPM1F	P49593	0.01	1.15539e-16
Prothrombin [OS=Homo sapiens]	F2	P00734	0.499	7.41665e-09
Putative coiled-coil-helix-coiled-coil-helix domain-containing protein CHCHD2P9, mitochondrial [OS=Homo sapiens]	CHCHD2P9	Q5T1J5	0.606	0.00333681
Ras-related protein Rab-3B [OS=Homo sapiens]	RAB3B	P20337	0.01	1.15539e-16
RILP-like protein 1 [OS=Homo sapiens]	RILPL1	Q5EBL4-1	0.01	1.15539e-16
Serine protease HTRA1 [OS=Homo sapiens]	HTRA1	Q92743	0.523	8.69476e-08
SPARC-like protein 1 [OS=Homo sapiens]	SPARCL1	Q14515	0.01	1.15539e-16
Stanniocalcin-2 [OS=Homo sapiens]	STC2	O76061	0.01	1.15539e-16
structural maintenance of chromosomes protein 2 [OS=Homo sapiens]	SMC2	O95347-1	0.01	1.15539e-16
Sushi repeat-containing protein SRPX [OS=Homo sapiens]	SRPX	P78539-1	0.496	0.0342206
Tensin-3 [OS=Homo sapiens]	TNS3	Q68CZ2-1	0.01	1.15539e-16
Testican-1 [OS=Homo sapiens]	SPOCK1	Q08629	0.358	2.3719e-11
Transforming growth factor beta-1 [OS=Homo sapiens]	TGFB1	P01137	0.628	0.0103376
Tyrosine-protein kinase receptor UFO [OS=Homo sapiens]	AXL	P30530	0.156	1.15539e-16
UDP-glucose 4-epimerase [OS=Homo sapiens]	GALE	Q14376	0.106	1.15539e-16
Vacuolar protein sorting-associated protein 51 homolog [OS=Homo sapiens]	VPS51	Q9UID3-1	0.01	1.15539e-16

[truncated: 11 more sheets: S11, S10, S9, S8, S7, S6, S5, S4, S3, S2, S1]
